# Supplementary material for: Modeling Challenges of Ebola Virus–Host Dynamics during Infection and Treatment
Source: Viruses. 2020 Jan 16;12(1):106. doi: 10.3390/v12010106 (PMC7019702; doi:10.3390/v12010106)
Supplement: Supplementary file 1 [file viruses-12-00106-s001.zip]

Archive with 1 entries (1 files):
- viruses-645415-supplementary.txt
