# Supplementary material for: Modeling Challenges of Ebola Virus–Host Dynamics during Infection and Treatment
Source: Viruses. 2020 Jan 16;12(1):106. doi: 10.3390/v12010106 (PMC7019702; doi:10.3390/v12010106)
Supplement: Supplementary file 1 [file viruses-12-00106-s001.zip › viruses-645415-supplementary.txt]

METHOD RK4


STARTTIME = 0

STOPTIME=100

DT = 0.01


d/dt(T)=-beta*V*T - phi*T*F/(F+thetaT)

d/dt(I1)=beta*T*V-k*I1

d/dt(I2)=k*I1-delta*I2-kappa*I2*E2

d/dt(R)=phi*T*F/(F+thetaT)

d/dt(V)=p*(1-epsilon)*I2-c*V

d/dt(F)=q*I2-df*F

d/dt(L)=ql*I2-dl*F

d/dt(N)=qn*I2-dn*F

d/dt(E1)=sigma-zeta*F*E1/(F+thetaE)-deltae*E1

d/dt(E2)=rho*E2*(1-E2/E0)-deltae*E2

d/dt(a) = salt*( delta*I2 ) -calt*a  


delta=0.224

p=4.15e4

c=20

T0=1e8

V0=10^(-4.1)

beta=7.9e-11

k=4

q=0.0074

df=0.4

thetaT=1.73

phi=2.67

deltae=0.001

zeta=0.455

rho=0.338

sigma=3050

thetaE=6.5e-4

kappa=2.08e-5

ql=0.0097

dl=0.4

qn=0.0046

dn=0.4

salt=0.1

calt=0.1

epsilon1=0.9


epsilon=if Time<tau then 0 else (if Time<tend then epsilon1 else 0) ;This is the case for when not replicating Fig6

;epsilon=if Time<tau then 0 else  epsilon1 ;This is the for yes replicating Fig6

tau=0

tend=100 ;


E0=36900 ;Note that this is the same as C0 in the Guedj et al. table

P0=0.001


INIT T=T0

INIT V=V0

INIT I1=0

INIT I2=0.0001

INIT F=0

INIT R=0.00001

INIT L=0

INIT N=0

INIT E1=E0 

INIT E2=P0*E0

INIT A=50


Logv=Log10(V)

logI2=log10(I2)

logT=log10(T)

logR=log10(R)

loge2=log10(E2)

LIVTOT=log10(T+I1+I2+R)
